# Supplementary material for: The ABA/LANCL1/2 Hormone/Receptor System Controls Adipocyte Browning and Energy Expenditure
Source: Int J Mol Sci. 2023 Feb 9;24(4):3489. doi: 10.3390/ijms24043489 (PMC9966313; doi:10.3390/ijms24043489)
Supplement: Supplementary file 1 [file ijms-24-03489-s001.zip]

Archive with 1 entries (1 files):
- ijms-2176034-supplementary.pdf
